# Supplementary material for: Final Exon Frameshift Biallelic PTPN23 Variants Are Associated with Microcephalic Complex Hereditary Spastic Paraplegia
Source: Brain Sci. 2021 May 11;11(5):614. doi: 10.3390/brainsci11050614 (PMC8151426; doi:10.3390/brainsci11050614)
Supplement: Supplementary file 1 [file brainsci-11-00614-s001.zip]

Archive with 3 entries (2 files):
- brainsci-1200361-supplementary/
- brainsci-1200361-supplementary/brainsci-1200361-supplementary.pdf
- brainsci-1200361-supplementary/PTPN23 Video.MOV
